# Supplementary material for: Dietary-Derived Essential Nutrients and Amyotrophic Lateral Sclerosis: A Two-Sample Mendelian Randomization Study
Source: Nutrients. 2022 Feb 22;14(5):920. doi: 10.3390/nu14050920 (PMC8912818; doi:10.3390/nu14050920)
Supplement: Supplementary file 1 [file nutrients-14-00920-s001.zip]

Archive with 7 entries (6 files):
- __MACOSX/supplementary materials/
- __MACOSX/supplementary materials/._additional file 2 Supplementary Figure 1-2.docx
- __MACOSX/supplementary materials/._additional file 3 Supplementary Figure 3-4.docx
- __MACOSX/supplementary materials/._additional file1.docx
- supplementary materials/additional file 2 Supplementary Figure 1-2.pdf
- supplementary materials/additional file 3 Supplementary Figure 3-4.pdf
- supplementary materials/additional file1.pdf
